# Supplementary material for: Acetonitrile Adducts of Tranexamic Acid as Sensitive Ions for Quantification at Residue Levels in Human Plasma by UHPLC-MS/MS
Source: Pharmaceuticals (Basel). 2021 Nov 23;14(12):1205. doi: 10.3390/ph14121205 (PMC8708297; doi:10.3390/ph14121205)
Supplement: Supplementary file 1 [file pharmaceuticals-14-01205-s001.zip]

Archive with 1 entries (1 files):
- pharmaceuticals-1436279-supplementary.pdf
